# Supplementary material for: Clinical and radiographic prognostic factors in recurrent contrast-enhancing IDH-mutant gliomas treated with bevacizumab
Source: Neurooncol Adv. 2026 Apr 6;8(1):vdag089. doi: 10.1093/noajnl/vdag089 (PMC13110796; doi:10.1093/noajnl/vdag089)
Supplement: vdag089_Supplementary_Data [file vdag089_supplementary_data.zip]

Archive with 3 entries (3 files):
- Supplementary Figure S2.tif
- NOA-D-25-00601R1_Supplements_Clean.docx
- Supplementary Figure S1.tif
